# Supplementary material for: Atypical functional connectivity hierarchy in Rolandic epilepsy
Source: Commun Biol. 2023 Jul 10;6:704. doi: 10.1038/s42003-023-05075-8 (PMC10333191; doi:10.1038/s42003-023-05075-8)
Supplement: Supplementary file 4 — Supplementary Data 1 [file 42003_2023_5075_MOESM4_ESM.xlsx]

## Sheet: Figure 2d
disease × age interaction of gradient eccentricity in VN						disease × age interaction of gradient eccentricity in DAN
age of TDC	gradient eccentricity		age of RE	gradient eccentricity		age of TDC	gradient eccentricity		age of RE	gradient eccentricity
8	0.0302461		11.6932	0.0358336		8	0.0276477		11.6932	0.0315875
8	0.0465793		12	0.0229449		8	0.0285587		12	0.0194559
9	0.0500791		10	0.0349875		9	0.0213836		10	0.0291232
9	0.0515145		12	0.0544819		9	0.024485		12	0.0264402
8	0.0390109		11	0.0580068		8	0.0234183		11	0.0286797
8	0.023584		8	0.0557665		8	0.019469		8	0.0391593
9	0.0377321		11	0.0559647		9	0.0172189		11	0.0377438
10	0.0341099		7	0.0435405		10	0.0198072		7	0.0293739
10	0.0440619		9	0.0353249		10	0.0233386		9	0.0198735
11	0.0363436		6	0.038856		11	0.0232142		6	0.0235561
11	0.0330204		11	0.0504531		11	0.0196209		11	0.0262235
13	0.040474		11.8986	0.0392742		13	0.0198824		11.8986	0.0228387
13	0.0336581		10	0.0355554		13	0.0204937		10	0.0216587
7	0.0361291		11	0.0437565		7	0.0214592		11	0.0287293
13	0.0752325		11	0.0337273		13	0.0248421		11	0.027618
8	0.0450988		8	0.0553512		8	0.0263443		8	0.0330462
7	0.0310265		10	0.034607		7	0.0167707		10	0.0226936
9	0.0524244		11	0.0295887		9	0.033642		11	0.0225957
14	0.0634269		6	0.0414316		14	0.0374383		6	0.0241219
14	0.0748634		6	0.0358259		14	0.0340598		6	0.0342431
9	0.0528078		6	0.0363601		9	0.0325299		6	0.0205495
11	0.0375494		7	0.0385195		11	0.0285788		7	0.0204115
13	0.0386163		7	0.0414723		13	0.022117		7	0.0261985
5	0.0347713		11	0.036223		5	0.0237791		11	0.0235117
8.75	0.0297624		8	0.0398561		8.75	0.0243735		8	0.0237865
10	0.0316712		12	0.0402451		10	0.0296283		12	0.0298769
6	0.0564196		10	0.0387828		6	0.0257474		10	0.027446
8.3	0.0397282		10	0.0409502		8.3	0.0237888		10	0.016773
10	0.0398292		12	0.0361036		10	0.0232775		12	0.0174202
7.5	0.0408955		9	0.0431242		7.5	0.0235522		9	0.0192299
7	0.0294228		5	0.0328843		7	0.0230486		5	0.0232933
10.5	0.0391239		12	0.0365214		10.5	0.0276845		12	0.0287134
9.6	0.0276594		6	0.0247645		9.6	0.0214715		6	0.0224585
7.5	0.0302536		9	0.0512367		7.5	0.0229826		9	0.0232293
5.4	0.0306214		10	0.0251386		5.4	0.020939		10	0.0192671
5.7	0.0287277		8	0.0334779		5.7	0.0210388		8	0.0220873
8.4	0.0595987		10	0.0303094		8.4	0.0244805		10	0.023234
10	0.0373413		10	0.0613523		10	0.0223274		10	0.0275715
4	0.0348061		9	0.0363455		4	0.0216572		9	0.0249331
4.8	0.0348831		4	0.0297363		4.8	0.0251472		4	0.0239956
8	0.0413808		11	0.0371813		8	0.0204439		11	0.0240495
7.5	0.033709		12	0.0326588		7.5	0.0266813		12	0.028056
7	0.0341214		10	0.0671743		7	0.0190437		10	0.0417033
9.2	0.0247044		10	0.0339519		9.2	0.0276098		10	0.025165
13.8	0.0298563		6	0.0369928		13.8	0.027225		6	0.0228934
7.5	0.034461		7	0.0453846		7.5	0.025524		7	0.0224134
9.4	0.0520049		12	0.0260648		9.4	0.0231081		12	0.0191368
7.5	0.0306067		11	0.0401428		7.5	0.0203064		11	0.0198469
7.3	0.0272711		14	0.0479158		7.3	0.0223369		14	0.0260356
12	0.0395998		8	0.0401127		12	0.021434		8	0.0212187
9	0.039335		12.5479	0.0375528		9	0.0239704		12.5479	0.0262461
10	0.0456284		11.1342	0.0491776		10	0.0233126		11.1342	0.0218931
7.2	0.039089		11	0.0367294		7.2	0.0231611		11	0.0197397
11.5	0.0549766		7	0.037077		11.5	0.0178381		7	0.027924
12	0.0384483		14	0.0420668		12	0.0267241		14	0.0271122
11	0.0589626		6	0.0384208		11	0.0331796		6	0.0280093
9	0.0711332		11	0.0423362		9	0.0259154		11	0.0261224
9	0.0334958		4	0.0308721		9	0.0229228		4	0.0255685
7.5	0.0577588		7	0.0552644		7.5	0.0258381		7	0.0220147
9.5	0.0269041		11	0.0494269		9.5	0.0222089		11	0.0235463
7.5	0.0322216		7	0.0349698		7.5	0.0186254		7	0.0222071
9	0.047362		8.20274	0.0401849		9	0.0194323		8.20274	0.0260021
7.5	0.0332198		10.8795	0.0415841		7.5	0.01656		10.8795	0.0192499
9.5	0.0299623		12.5342	0.0431943		9.5	0.021313		12.5342	0.0222385
11	0.0399729		9.06575	0.0361082		11	0.0212481		9.06575	0.0223249
6.5	0.0730368		9.45479	0.0495544		6.5	0.0276657		9.45479	0.0215632
9	0.0295336		12	0.04596		9	0.0290013		12	0.0272406
9.4	0.042549		11	0.0319865		9.4	0.0286429		11	0.0230021
9	0.0437016		13	0.0275203		9	0.0245299		13	0.0203101
7	0.0484677		10	0.0477129		7	0.0252239		10	0.0224011
14	0.0485229		5.01644	0.0322924		14	0.0260959		5.01644	0.0236357
11	0.0293688		9.30959	0.0351898		11	0.0229024		9.30959	0.0216227
12	0.0400943		7.06027	0.0379578		12	0.0250871		7.06027	0.0212061
7	0.0424425		6.9726	0.0454545		7	0.0230113		6.9726	0.021817
7	0.0318823		5.75342	0.0273526		7	0.0141663		5.75342	0.0236261
7	0.0428423		8.32877	0.0525252		7	0.0252353		8.32877	0.0296014
12.5	0.0663601		7.10137	0.0376087		12.5	0.025594		7.10137	0.0241635
12.5	0.0462507		10	0.0294487		12.5	0.0235506		10	0.0231049
10	0.0431428		11	0.0534266		10	0.0220161		11	0.027566
12.5	0.0670234		5.53973	0.0363651		12.5	0.0279922		5.53973	0.0260721
12	0.0538495		9.95342	0.0401935		12	0.0230807		9.95342	0.0194934
8	0.050637		9.65753	0.0447498		8	0.0232665		9.65753	0.0237536
10	0.0428992		7.8411	0.0456128		10	0.023839		7.8411	0.0249972
8.5	0.0335657		6	0.0337825		8.5	0.0193122		6	0.0196141
11	0.0461757		13.2932	0.0350158		11	0.0240047		13.2932	0.0256222
6.5	0.0349769		8.86027	0.0380751		6.5	0.0230975		8.86027	0.0154207
10	0.03885		6.43014	0.0455837		10	0.0252032		6.43014	0.0218137
10.5	0.0392589		9.38356	0.0391019		10.5	0.0226609		9.38356	0.0227716
8	0.0400456		10.0219	0.0385988		8	0.0178855		10.0219	0.0251235
13	0.0795054		7.27397	0.0436071		13	0.0247824		7.27397	0.0331386
11	0.0442123		7.10137	0.0329709		11	0.0221806		7.10137	0.0198625
			12	0.0664184					12	0.0324275
			10.3014	0.0665534					10.3014	0.017454
			7	0.0365509					7	0.0203831
			9	0.0403257					9	0.0239464
			10.7315	0.036957					10.7315	0.0198897
			12.7151	0.034478					12.7151	0.0233016
			10.5151	0.0353973					10.5151	0.0268504
			12	0.0391749					12	0.0242206
			9.4274	0.033809					9.4274	0.0224465
			13	0.0656877					13	0.02709
			7.34521	0.0286375					7.34521	0.0216382
			9.92877	0.0390458					9.92877	0.0242558
			11.6685	0.0265489					11.6685	0.0188096
			6.03836	0.0343399					6.03836	0.0201195
			11.8904	0.0398494					11.8904	0.0225433
			11.0712	0.0437241					11.0712	0.0272966
			6.6274	0.0379207					6.6274	0.0224331
			11.0795	0.0301908					11.0795	0.0221842
			10.4575	0.0440798					10.4575	0.0275699
			10.0521	0.0385586					10.0521	0.0199918
			6.18082	0.0380168					6.18082	0.0236381
			6	0.0349101					6	0.0232191
			6.60548	0.0324455					6.60548	0.0202328
			10.3534	0.039152					10.3534	0.0253581
			13.5644	0.0458304					13.5644	0.0214898
			6.38904	0.0373951					6.38904	0.0236848
			9.41096	0.0514122					9.41096	0.02895
			6.73699	0.0368387					6.73699	0.0283311
			8.44932	0.035132					8.44932	0.0252959
			7.07671	0.0427591					7.07671	0.0222557
			6.23562	0.0500955					6.23562	0.0221901
			9.3	0.0384443					9.3	0.0240222
			8	0.0407591					8	0.022784
			9	0.0441272					9	0.0244552
			10	0.041253					10	0.0268235
			11	0.0358733					11	0.0216429
			8	0.0432795					8	0.0250536
			6	0.0483745					6	0.023624
			8	0.0334589					8	0.0218821
			9	0.0339179					9	0.0210024
			7.16712	0.0448913					7.16712	0.0296623
			7.46849	0.0308006					7.46849	0.0236034
			11.1644	0.0419114					11.1644	0.0253024
			8.84932	0.0675776					8.84932	0.0299069
			10.7836	0.0369286					10.7836	0.0264322
			11.2082	0.0406477					11.2082	0.0270938
			9.23288	0.0353671					9.23288	0.0231897
			6.35616	0.0319812					6.35616	0.0233138
			12.1041	0.0550931					12.1041	0.0334979

## Sheet: Figure 2e
The relationship between typical and atypical age-related gradient eccentricity
Networks	Age-related changs in TDC (r-statistic)	Diease * age interaction (t-statistic)
VN	0.3587	-2.41263
SMN	0.0968	0.569306
DAN	0.2698	-1.55132
VAN	0.3356	-0.55208
Limbic	0.1245	-0.20831
FPN	0.1882	0.603102
DMN	0.2407	-0.03754

## Sheet: Figure 3g
Correlation between eccentricity of DMN and log of seizure free duration in RE
log of seizure free duration	Graident eccentricity of DMN
3.49651	0.0445318
2.48491	0.0305137
0	0.0447637
1.94591	0.0390091
3.17805	0.04471
3.17805	0.0512895
0.693147	0.0447108
3.66356	0.0389812
1.79176	0.0337096
2.70805	0.0339907
1.38629	0.0375779
2.63906	0.0423708
2.48491	0.0317922
4.06044	0.0412238
-1.60944	0.0341242
-0.693147	0.0368449
0	0.0320178
2.89037	0.0381095
-1.60944	0.0302638
2.48491	0.0418996
1.38629	0.0314254
2.07944	0.0321992
1.60944	0.0295539
-1.20397	0.0389044
3.17805	0.0344208
2.3979	0.0475385
0	0.0363864
0.405465	0.0350009
3.17805	0.0286276
3.17805	0.0307681
-0.916291	0.0348619
2.07944	0.032815
0	0.0290109
1.09861	0.0397836
1.09861	0.0332837
-1.60944	0.0357202
-0.693147	0.0303229
-2.30259	0.0330028
2.48491	0.0474329
0.405465	0.032213
3.09104	0.0474115
0	0.0314386
2.30259	0.0482168
-0.693147	0.0444507
1.09861	0.0289985
0.693147	0.0312494
-1.20397	0.0290512
1.09861	0.0354764
3.73767	0.0448993
0.262364	0.0314405
3.04452	0.0389292
2.89037	0.0403427
-2.30259	0.0245409
-1.20397	0.040746
0	0.0407682
-1.20397	0.0361605
1.38629	0.036398
-1.20397	0.0298646
0	0.0295696
-1.60944	0.0380608
-0.916291	0.032439
0	0.030414
2.30259	0.0339305
-1.34707	0.0362934
0	0.0349372
-1.60944	0.0394815
-2.30259	0.0366776
-0.693147	0.0346643
-0.356675	0.0266685
1.60944	0.0327073
0	0.0304427
0.262364	0.0307595
-1.60944	0.0322169
-1.20397	0.0267116
-2.30259	0.0337289
0.693147	0.0448869
-0.356675	0.0344373
-0.916291	0.0325685
-0.693147	0.0428717
-0.693147	0.0352869
-1.20397	0.0322141
-2.30259	0.0414967
-1.20397	0.03885
-1.60944	0.0242297
-1.38629	0.0372033
-1.20397	0.0282231
0.693147	0.0327546
-1.20397	0.0353888
-1.60944	0.0319867
-1.38629	0.0351052
-1.60944	0.0261468
-0.223144	0.0439496
-2.30259	0.0343522
-1.60944	0.0301972
-1.20397	0.0324609
1.38629	0.0327689
-1.60944	0.0313199
0.693147	0.0321646
1.09861	0.0295089
-1.60944	0.0342438
-0.223144	0.037128
2.19722	0.0363227
-1.20397	0.0415808
0	0.0318127
0.693147	0.0297524
1.09861	0.042772
0	0.0412406
-2.30259	0.0364611
1.09861	0.0332878
-0.105361	0.0435674
-2.30259	0.0254753
-0.693147	0.0320894
-2.30259	0.0319867
-1.60944	0.0288196
-1.60944	0.0346766
1.09861	0.0355477
0.693147	0.0354632
-1.60944	0.0299429
-2.30259	0.0309567
-2.30259	0.0283453
-1.20397	0.0247625
-0.693147	0.0358379
-1.38629	0.0348841
0.530628	0.0351393
-0.693147	0.0362564
-0.916291	0.0350577
-2.30259	0.0299542
1.09861	0.0352659
-2.30259	0.0323427
-0.356675	0.0410377
-1.20397	0.0279726
-1.60944	0.0383014
-0.385662	0.0340149
-0.693147	0.0394742
-1.20397	0.0400215
0	0.0379774
-0.693147	0.032947
-0.510826	0.0311234
-2.30259	0.0289191
-1.60944	0.0377753

## Sheet: Figure 3h
Correlation between eccentricity of DMN and full-scale attention in RE
full-scale attention	Graident eccentricity of DMN
119	0.0445318
41	0.0305137
99	0.0390091
128	0.0512895
104	0.0337096
116	0.0375779
115	0.0423708
66	0.0317922
110	0.0412238
73	0.0321992
96	0.0295539
85	0.0344208
65	0.0350009
54	0.0286276
78	0.0307681
74	0.0474329
40	0.0314386
68	0.0314405
118	0.0403427
95	0.040746
89	0.036398
81	0.032439
48	0.030414
88	0.0339305
83	0.0394815
94	0.0327073
93	0.0322169
40	0.0267116
59	0.0448869
40	0.0344373
87	0.0325685
97	0.0428717
73	0.0322141
83	0.0414967
64	0.0242297
40	0.0372033
63	0.0282231
69	0.0353888
74	0.0351052
66	0.0261468
85	0.0343522
85	0.0301972
53	0.0327689
72	0.0254753
106	0.0288196
100	0.0309567
78	0.0283453
80	0.0247625
116	0.0348841
63	0.0351393
53	0.0362564
99	0.0299542
73	0.0352659
68	0.0323427
85	0.0410377
100	0.0279726
85	0.0383014
102	0.0340149
98	0.0394742
117	0.0400215
108	0.0379774
96	0.032947
88	0.0311234
111	0.0289191
87	0.0377753

## Sheet: Figure 4d
Developmental enrichment analysis			Summary -log10(pFDR) of each developmental stage
BrainRegions and Development	pFDR		Early Fetal	7.07817
Amygdala.Early.Fetal	0.29		Early/Mid Fetal	11.2337
Cerebellum.Early.Fetal	0.075		Late/Mid Fetal	8.43023
Cortex.Early.Fetal	0.036		Late Fetal	6.2123
Hippocampus.Early.Fetal	0.045		Early Infancy	4.80309
Striatum.Early.Fetal	0.135		Late Infancy	7.017
Thalamus.Early.Fetal	0.283		Early Childhood	3.63597
Amygdala.Early.Mid.Fetal	0.301		Mid/Late Childhood	1.5551
Cerebellum.Early.Mid.Fetal	0.998		Adolescence	2.99653
Cortex.Early.Mid.Fetal	0.0001451		Young Adulthood	0.870906
Hippocampus.Early.Mid.Fetal	0.146
Striatum.Early.Mid.Fetal	0.011
Thalamus.Early.Mid.Fetal	0.144
Amygdala.Late.Mid.Fetal	0.039
Cerebellum.Late.Mid.Fetal	0.161
Cortex.Late.Mid.Fetal	0.0004053
Hippocampus.Late.Mid.Fetal	0.312
Striatum.Late.Mid.Fetal	0.577
Thalamus.Late.Mid.Fetal	0.608
Amygdala.Late.Fetal	0.009
Cerebellum.Late.Fetal	0.11
Cortex.Late.Fetal	7.861e-06
Hippocampus.Late.Fetal	0.853
Striatum.Late.Fetal	0.687
Thalamus.Late.Fetal	0.507
Amygdala.Neotal.Early.Infancy	0.905
Cerebellum.Neotal.Early.Infancy	0.032
Cortex.Neotal.Early.Infancy	8.385e-07
Hippocampus.Neotal.Early.Infancy	0.24
Striatum.Neotal.Early.Infancy	0.011
Thalamus.Neotal.Early.Infancy	0.015
Amygdala.Late.Infancy	0.09
Cerebellum.Late.Infancy	0.0008121
Cortex.Late.Infancy	0.144
Hippocampus.Late.Infancy	0.042
Striatum.Late.Infancy	0.178
Thalamus.Late.Infancy	0.002
Amygdala.Early.Childhood	0.565
Cerebellum.Early.Childhood	3.077e-06
Cortex.Early.Childhood	0.003
Hippocampus.Early.Childhood	1
Striatum.Early.Childhood	0.028
Thalamus.Early.Childhood	0.042
Amygdala.Middle.Late.Childhood	0.998
Cerebellum.Middle.Late.Childhood	1.914e-06
Cortex.Middle.Late.Childhood	0.003
Hippocampus.Middle.Late.Childhood	0.144
Striatum.Middle.Late.Childhood	0.001
Thalamus.Middle.Late.Childhood	0.045
Amygdala.Adolescence	0.997
Cerebellum.Adolescence	1.272e-07
Cortex.Adolescence	1.272e-07
Hippocampus.Adolescence	0.997
Striatum.Adolescence	0.11
Thalamus.Adolescence	0.033
Amygdala.Young.Adulthood	0.997
Cerebellum.Young.Adulthood	1.927e-06
Cortex.Young.Adulthood	1.927e-06
Hippocampus.Young.Adulthood	0.853
Striatum.Young.Adulthood	0.46
Thalamus.Young.Adulthood	0.575

## Sheet: Figure 4e
ToppGene enrichment
GO Biological Process					GO Cellular Component					Disease
ID	Name	pFDR	Number of genes		ID	Name	pFDR	Number of genes		ID	Name	pFDR	Number of genes
GO:0030182	neuron differentiation	2.455e-05	187		GO:0045202	synapse	3.028e-05	171		C0086237	Epilepsy, Cryptogenic	0.01585	19
GO:0048666	neuron development	5.682e-05	157		GO:0098794	postsynapse	0.0003003	103		C0751111	Awakening Epilepsy	0.01585	19
GO:0120036	plasma membrane bounded cell projection organization	5.682e-05	202		GO:0098982	GABA-ergic synapse	0.001565	23		C0236018	Aura	0.01585	19
GO:0048699	generation of neurons	5.682e-05	198		GO:0098978	glutamatergic synapse	0.001565	68		C3714756	Intellectual Disability	0.01742	130
GO:0030030	cell projection organization	5.682e-05	205		GO:0005815	microtubule organizing center	0.002246	91		C0151744	Myocardial Ischemia	0.02176	30
GO:0031175	neuron projection development	5.682e-05	141		GO:0045211	postsynaptic membrane	0.002246	56		C0036341	Schizophrenia	0.02176	99
GO:0001505	regulation of neurotransmitter levels	6.308e-05	66		GO:0044853	plasma membrane raft	0.002875	25		C0557874	Global developmental delay	0.04804	72
GO:0099536	synaptic signaling	6.308e-05	117		GO:0097060	synaptic membrane	0.007619	68		C0424605	Developmental delay (disorder)	0.04804	66
GO:0007267	cell-cell signaling	7.616e-05	210		GO:0043005	neuron projection	0.01127	165
GO:0099537	trans-synaptic signaling	7.692e-05	115		GO:0005813	centrosome	0.02313	64
GO:0048812	neuron projection morphogenesis	0.0001367	98		GO:0099572	postsynaptic specialization	0.02313	57
GO:0022008	neurogenesis	0.0001367	205		GO:0098984	neuron to neuron synapse	0.02313	56
GO:0048667	cell morphogenesis involved in neuron differentiation	0.0001507	92		GO:0098793	presynapse	0.02733	79
GO:0120039	plasma membrane bounded cell projection morphogenesis	0.0001507	99		GO:0042383	sarcolemma	0.02965	27
GO:0098916	anterograde trans-synaptic signaling	0.000161	112		GO:0099055	integral component of postsynaptic membrane	0.03212	26
